# Supplementary material for: The full transcription map of mouse papillomavirus type 1 (MmuPV1) in mouse wart tissues
Source: PLoS Pathog. 2017 Nov 27;13(11):e1006715. doi: 10.1371/journal.ppat.1006715 (PMC5720830; doi:10.1371/journal.ppat.1006715)
Supplement: S1 Table — (XLSX) [file ppat.1006715.s010.xlsx]

## Sheet: S2 Table
	S1 Table. MmuPV1 oligo primers used in this study
Primer#	Oligo#	Sequence (5'-3')	Start	Stop	Orientation
oXYX-39	Pr1	CCGGAATTC/ACC/ATGGAAATCGGCAAAGGCTA	1	20	Forward
oXYX-5	Pr116	AGGCCAGATTCATACAGGCT	116	135	Forward
oXYX-41	Pr423	CCGGAATTC/ACC/ATGCAGGGCCCATTACCAACA	423	443	Forward
oXYX-7	Pr522	TCGTTGTCACCAGACTCGTT	522	541	Forward
oXYX-13	Pr665	AGCATTCGAGTCACTGCTTCT	665	685	Forward
oXYX-53	Pr742	CCGGAATTC/ACC/ATGGAAAACGATAAAGGTACAGGGCAGT	742	769	Forward
oXYX-34	Pr742-757	CCGGAATTC/ACC/ATGGAAAACGATAAAG/CTCCT	742-757	3139-3143	Forward
oXYX-20	Pr1031	AGTCCGTCAGCATTTCACCT	1031	1050	Forward
oXYX-43	Pr1094	CCGGAATTC/ACC/ATGAAACTCAAGATACTCCTT	1094	1114	Forward
oXYX-49	Pr1111-1125	CCTTCAGGTAGCGAG/CTCCTCCTCA	1111-1125	3139-3148	Forward		`
oXYX-21	Pr1141	TCTGGGTCTAGTTCAGCCAAT	1141	1161	Forward
oXYX-51	Pr1180-1194	TGCGAGAGCGAGCAG/CTCCTCCT	1180-1194	3139-3146	Forward
oXYX-22	Pr1263	TGCGAGGTTTAAGGAGGCAT	1263	1282	Forward
oXYX-37	Pr2534	CCGGAATTC/ACC/ATGAACAGCCTGGAAACACGT	2534	2554	Forward
oXYX-9	Pr3277	AGTACGACTCGGACAAGGAGA	3277	3297	Forward
oXYX-47	Pr3745	CCGGAATTC/ACC/ATGGTGTCTGCTGACAGAA	3745	3763	Forward
oXYX-45	Pr5372	CCGGAATTC/ACC/ATGGCAATGTGGACACCCCA	5372	5391	Forward
oXYX-3	Pr5433	AAGTGCAGAGCACAGACGAA	5433	5452	Forward
oXYX-12	Pr6846	CTACAACCTCTGCGTCTTCT	6846	6865	Forward
oXYX-18	Pr7140	TGTTGGCTGTGTGCTCTCTAA	7140	7160	Forward
oXYX-17	Pr135	AGCCTGTATGAATCTGGCCT	135	116	Backward
oXYX-6	Pr352	ACGCTTTGGCATCAAGCTTTT	352	332	Backward
oXYX-40	Pr420	CGCGGATCC/TAGTAATGGTTTGCAGAA	420	403	Backward
oXYX-30	Pr518	TGACCCAACATCGGGTAGGT	518	499	Backward
oXYX-26	Pr687	GCAGAAGCAGTGACTCGAAT	687	668	Backward
oXYX-2	Pr738	TGAGGTTCACGTACGACGCGA	738	718	Backward
oXYX-42	Pr752	CGCGGATCC/TCGTTTTCCATTTCTGAGGT	752	733	Backward
oXYX-19	Pr827	AAGGAACCCACATCATCCACA	827	807	Backward
oXYX-55	Pr1123	CGCTCCCCGAAGGAGTATCTTGA	1123	1101	Backward
oXYX-50	Pr1125	CTCGCTACCTGAAGGAGTAT	1125	1106	Backward
oXYX-52	Pr1194	CTGCTCGCTCTCGCACTGGCT	1194	1174	Backward
oXYX-14	Pr1938	GCAGCACTTCCGTATCCACT	1938	1919	Backward
oXYX-54	Pr2601	CGCGGATCC/CTGCCTTTCTCGTAAAGGTTCAGTATCTGGT	2601	2571	Backward
oXYX-15	Pr2978	TATGCCAGTTGCCGTTCTCA	2978	2959	Backward
oXYX-36	Pr3228	CGCGGATCC/GTGGTGTCGGTGGGAAGAGT	3228	3209	Backward
oXYX-10	Pr3299	GTTCTCCTTGTCCGAGTCGT	3299	3280	Backward
oXYX-35	Pr3416	CGCGGATCC/TTGGCCTATGAGTATGGTGAT	3416	3396	Backward
oXYX-38	Pr3682	CGCGGATCC/GAGTCCGTCTAAGAAGCCACT	3682	3662	Backward
oXYX-44	Pr3682	CGCGGATCC/GAGTCCGTCTAAGAAGCCA	3682	3664	Backward
oXYX-16	Pr4647	ATTGGATACACGCACCTGCT	4647	4628	Backward
oXYX-48	Pr5358	CGCGGATCC/ATAAATACGATATTTTCGTT	5358	5339	Backward
oXYX-11	Pr5452	TTCGTCTGTGCTCTGCACTT	5452	5433	Backward
oXYX-46	Pr6898	CGGGGTACC/TTTGCTTCCCCTCTTCCGTT	6898	6879	Backward
oXYX-28	Pr7237	CAAATTGGCTGGAGTTTATGCT	7237	7216	Backward
oXYX-23	Pr7237-T7	TAATACGACTCACTATAGGG/CAAATTGGCTGGAGTTTATGCT	7237	7216	Backward
