# Supplementary material for: The full transcription map of mouse papillomavirus type 1 (MmuPV1) in mouse wart tissues
Source: PLoS Pathog. 2017 Nov 27;13(11):e1006715. doi: 10.1371/journal.ppat.1006715 (PMC5720830; doi:10.1371/journal.ppat.1006715)
Supplement: S2 Table — (XLSX) [file ppat.1006715.s011.xlsx]

## Sheet: S2 Table
	S2 Table. Heterogeneity of the mapped transcription start sites by 5’ RACE and TA cloning-sequencing
	Primer	Product	Clone#	TSS at	Spliced	Donor 1	Acceptor 1	Donor 2	Acceptor 2
	Pr 7237	1	1	7107	No
			2	7107	No
			3	7107	No
			4	7107	No
			5	7107	No
			6	7135	No
			7	7102	No
			8	7112	No
			9	7107	No
	Pr352	1	1	260	No
			2	260	No
			3	312	No
			4	260	No
			5	263	No
			6	235	No
			7	260	No
			8	260	No
			9	197	No
			10	260	No
			11	196	No
			12	262	No
			13	258	No
			14	260	No
		2	1	7503	No
			2	7503	No
			3	7503	No
			4	7507	No
			5	7507	No
			6	7492	No
			7	7503	No
			8	7503	No
			9	7503	No
			10	7484	No
	Pr738	1	1	607	No
			2	533	No
			3	696	No
			4	573	No
			5	579	No
			6	626	No
			7	576	No
			8	579	No
			9	589	No
			10	607	No
			11	566	No
			12	559	No
			13	589	No
			14	576	No
			15	585	No
			16	585	No
			17	589	No
			18	571	No
			19	624	No
			20	566	No
		2	1	546	No
			2	560	No
			3	581	No
			4	533	No
			5	557	No
			6	565	No
			7	607	No
			8	533	No
			9	569	No
			10	533	No
			11	662	No
			12	624	No
			13	542	No
			14	546	No
			15	607	No
			16	533	No
			17	607	No
			18	636	No
			19	533	No
			20	533	No
			21	638	No
	Pr1123	1	1	859	No
			2	859	No
			3	864	No
			4	864	No
			5	859	No
			6	864	No
			7	864	No
			8	864	No
			9	859	No
			10	859	No
			11	859	No
			12	859	No
		2	1	760	No
			2	760	No
			3	763	No
			4	760	No
			5	763	No
	Pr3299	1	1	3076	No
			2	7112	Yes	7243	3139
			3	7107	Yes	7234	3139
			4	7097	Yes	7243	3139
			5	7125	Yes	7243	3139
			6	7107	Yes	7243	3139
			7	7107	Yes	7243	3139
			8	7107	Yes	7243	3139
			9	7107	Yes	7243	3139
			10	7107	Yes	7243	3139
			11	7107	Yes	7243	3139
			12	7107	Yes	7243	3139
			13	7107	Yes	7243	3139
			14	7107	Yes	7243	3139
			15	7107	Yes	7243	3139
			16	7107	Yes	7243	3139
			17	7116	Yes	7234	3139
			18	7112	Yes	7234	3139
		2	1	591	Yes	757	3139
			2	533	Yes	757	3139
			3	576	Yes	757	3139
			4	7107	Yes	7243	3139
			5	7107	Yes	7243	3139
			6	566	Yes	757	3139
			7	7106	Yes	7243	3139
			8	624	Yes	757	3139
			9	590	Yes	757	3139
			10	569	Yes	757	3139
			11	576	Yes	757	3139
			12	2943	No
			13	7107	Yes	7243	3139
			14	7107	Yes	7243	3139
			15	576	Yes	757	3139
			16	533	Yes	757	3139
			17	533	Yes	757	3139
	Pr5452	1	1	7107	Yes	7243	3139	3431	5372
			2	624	Yes	757	3139	3431	5372
			3	638	Yes	757	3139	3431	5372
			4	621	Yes	757	3139	3431	5372
			5	589	Yes	757	3139	3431	5372
			6	7107	Yes	7243	3139	3431	5372
			7	666	Yes	757	3139	3431	5372
			8	7107	Yes	7243	3139	3431	5372
		2	1	607	Yes	757	3139	3431	5372
			2	576	Yes	757	3139	3431	5372
			3	533	Yes	757	3139	3431	5372
			4	518	Yes	757	3139	3431	5372
			5	589	Yes	757	3139	3431	5372
			6	569	Yes	757	3139	3431	5372
			7	566	Yes	757	3139	3431	5372
			8	589	Yes	757	3139	3431	5372
