# Supplementary material for: The full transcription map of mouse papillomavirus type 1 (MmuPV1) in mouse wart tissues
Source: PLoS Pathog. 2017 Nov 27;13(11):e1006715. doi: 10.1371/journal.ppat.1006715 (PMC5720830; doi:10.1371/journal.ppat.1006715)
Supplement: S3 Table — (XLSX) [file ppat.1006715.s012.xlsx]

## Sheet: S3 Table
S3 Table. Frequency of splice junction reads in individual mouse tumor samples
Splice junction		Mouse 1			Mouse 2			Mouse 3			Control ear (Mouse #)
Donor	Acceptor	Ear	Tail	Muzzle	Ear	Tail	Muzzle	Ear	Tail	Muzzle	#1	#2	#3
7243	2493	70	191	133	230	103	246	132	N/D	172	84	N/D	N/D
7243	3139	4714	11287	6308	11037	5984	11021	5799	947	6239	7012	1232	215
7243	5372	629	1472	1026	1669	818	1936	1006	167	1003	702	174	N/D
757	2493	1318	2706	1856	1865	1641	3880	1920	1329	1385	1838	757	80
757	3139	117432	241488	123130	114210	86887	293534	166895	30337	77544	120991	25473	3580
757	5372	161	347	216	154	111	411	239	109	95	151	N/D	N/D
1125	3139	52	69	54	N/D	56	79	N/D	N/D	N/D	N/D	N/D	N/D
1194	3139	109	148	96	96	132	167	140	114	72	92	N/D	N/D
3431	5372	5111	12274	7434	9395	5258	13261	7309	1357	5466	5990	1417	224
